# Supplementary material for: Mapping Metabolomic Relationships of Hop Cultivars in an Ancestral Lineage Context
Source: ACS Omega. 2025 Sep 29;10(40):47281–91. doi: 10.1021/acsomega.5c06162 (PMC12529167; doi:10.1021/acsomega.5c06162)
Supplement: Supplementary file 2 [file ao5c06162_si_002.xlsx]

## Sheet: Hop samples
Sample - harvest year	Cultivar	Origin	Breeding / Ancestry
ALOHA-2018	Aloha	Germany	-
AMARILLO-2018	Amarillo	United States	Its pedigree is otherwise unknown.
ARAMIS-2017	Aramis	France	French Strisselspault hop and English Whitbread Golding Variety hop / Daughter of Strisselspalt.
ARIANA-2017	Ariana	Germany	Herkules × wild male hop.
AURORA-2017	Aurora	Slovenia	Developed as a seedling of Northern Brewer.
AZACCA-2017	Azacca	United States	Descended directly from Toyomidori, its greater parentage also includes Summit and Northern Brewer / Developed through the Association for the Development of Hop Agronomy formely known as the American Dwarf Hop. Association.
AZACCA-2018
BOBEK-2017	Bobek	Slovenia	Its parents are Northern Brewer and a Slovenian male germplasm.
BOBEK-2018
BRAVO-2018	Bravo	United States	Its parent variety, Zeus.
BREWERS GOLD-2018	Brewers Gold	England	wild hop sourced from Morden, Manitoba.
BRU1-2019	Bru-1	United States	BRU-1 was developed through open pollination at Brulotte Farms in Toppenish, WA.
CALLISTA-2017	Callista	Germany	Hallertau Tradition × Huell male. Developed at the Hop Research Center in Huell, and known as 2010/008/033 during trials, this variety was released in 2016 under the name Callista.
CALLISTA-2018
CASCADE-2018	Cascade	United States	It was obtained by crossing an English Fuggle with a male plant, which originated from the Russian variety Serebrianka.
CASCADE-2019
CASHMERE-2018	Cashmere	United States	A descendant of Cascade and Northern Brewer hops.
CELEIA-2018	Celeia	Slovenia	Bred from Savinjski golding and Slovenian male germplasm.
CENTENNIAL-2018	Centennial	United States	Mix of Brewer’s Gold, Fuggle, East Kent Golding and Bavarian hops/ The genetic composition is 3/4 Brewers Gold, 3/32 Fuggle, 1/16 East Kent Golding, 1/32 Bavarian and 1/16 unknown.
CHALLENGER-2016	Challenger	England	From varieties Northern Brewer and German Zattler.
CHALLENGER-2017
CHALLENGER-2018
CHINOOK-2019	Chinook	United States	Cross between Petham Golding and USDA selected male with high alpha.
CITRA-2019	Citra	United States	Hallertau Mittelfrüh (father), Tettnanger (US), Brewer’s Gold and East Kent Golding.
CLUSTER-2018	Cluster	United States	The exact lineage of Cluster is unknown, but possibly a cross between English variety and US male hop.
COLUMBUS-2018	Columbus	United States	Often referred to as a daughter of Zeus, Columbus is part of the CTZ group (Columbus, Tomahawk, and Zeus), though its exact lineage remains unknown.
CRYSTAL-2018	Crystal	United States	Hallertauer Mittelfrüh / Lineage with roots extending back to Hallertau, Cascade, Brewer’s Gold and Early Green.
EAST KENT GOLDING-2018	East Kent Golding	England	Descended from Canterbury Whitebine variety.
EKUANOT-2018	Ekuanot	United States	A cross between the Warrior cultivar and a wild hop variety. Ekuanot (formerly HBC 366) was commercially released in 2014 as “Equinox” by the Hops Breeding Company in Yakima, and subsequently renamed due to trademark issues.
ELDORADO-2018	El Dorado	United States	Little information is available about its pedigree, but it is believed to be derived from a neomexicanus subspecies of Humulus lupulus.
ELDORADO-2019
ELLA-2018	Ella	Australia	It's the half-sister of Galaxy and the progeny of Spalt and a tetraploid female (Australian breeding material).
ELLA-2019
ENIGMA-2018	Enigma	Australia	Cross pollination of Tettnanger and North American hops.
FALCONERS FLIGHT-2018	Falconer's Flight	United States	These include 7 “C” hops, Cascade, Centennial, Chinook, Citra, Cluster, Columbus and Crystal in addition to experimental varieties.
FANTASIA-2017	Fantasia	Germany	A proprietary blend created by the Barth-Haas group.
FUGGLE-2019	Fuggle	England	Land variety.
GALAXY-2019	Galaxy	Australia	Descended from German variety Perle / 25 % Perle + AUS breeding material.
GALENA-2018	Galena	United States	Directly descended from Brewer’s Gold.
GALENA-2019
GLACIER-2017	Glacier	United States	It is the progeny of Elsasser, Northern Brewer and Brewer’s Gold / Daughter of Strisselspalt.
GOLDING-2017	Golding	United States	Descended from the original East Kent Golding.
GOLDING-2018
HALLERTAU BLANC-2017	Hallertau Blanc	Germany	Daughter of Cascade.
HALLERTAU BLANC-2018
COMET-2018	Comet	United States	Open pollination / Parentage of English Sunshine and a native American hop.
HALLERTAUER MAGNUM-2019	Hallertauer Magnum	Germany	It is the result of a cross between US Galena and an unnamed German male variety.
HALLERTAUER MITTELFRUHER-2017	Hallertauer Mittelfrüher	Germany	Land variety.
HALLERTAUER MITTELFRUHER-2018
HALLERTAUER TRADITION-2018	Hallertauer Tradition	Germany	Originating from Hallertauer Mittelfrüher, Hallertauer Gold and Saaz.
HALLERTAUER TRADITION-2019
HERKULES-2017	Herkules	Germany	The Hüll-bred offspring of Hallertauer Taurus, Herkules.
HERKULES-2019
HERSBRUCKER-2017	Hersbrucker	Germany	German hop Hersbrucker was originally bred with the intention of producing a variety resistant to verticillium wilt that could act as a replacement for Hallertau Mittelfrüh.
HERSBRUCKER-2018
HUELL MELON-2018	Huell Melon	Germany	A daughter of Cascade (US).
IDAHO7-2016	Idaho 7	United States	Experimental Hop from Jackson Hop Farm in Idaho.
IDAHO7-2018
JARRYLO-2016	Jarrylo	United States	Daughter of Summit.
LEMONDROP-2018	Lemondrop	United States	Cross between Cascade and USDA material.
LIBERTY-2018	Liberty	United States	It is half-sister to Crystal, Ultra and Mt. Hood. It originates from Hallertau Mittelfrüher and a disease resistant German aroma male.
LIBERTY-2019
LORAL-2017	Loral	United States	Loral derives from Glacier, as well as the male parent of Nugget.
LORAL-2018
LUBLIN-2017	Lublin	Czech Republic	Created from Saaz hops.
MANDARINA BAVARIA-2018	Mandarina Bavaria	Germany	Daughter of Cascade (US), Hallertau Blanc and Hüll Melon.
MONROE-2018	Monroe	Germany	Derived from a wild American hop.
MOSAIC-2017	Mosaic	United States	The first daughter of Simcoe and Nugget / Mosaic is the daughter of YCR 14 Simcoe brand hop variety and a Nugget derived male.
MOSAIC-2019
MOUNT HOOD-2018	Mount Hood	United States	American-bred cultivar stemming from Hallertauer Mittelfrüher and is also half-sister to Crystal, Ultra and Liberty.
NORTHERN BREWER-2018	Northern Brewer	Germany	Cross between East Kent Golding and a Brewer’s Gold male.
NORTHERN BREWER-2019
NUGGET-2018	Nugget	United States	Daughter of Brewer’s Gold and mother of Millennium.
PERLE-2018	Perle	Germany	From Northern Brewer and a German male.
PERLE-2019
POLARIS-2019	Polaris	Germany	Huell breeding line.
PREMIANT-2018	Premiant	Czech Republic	It is a descendant of Northern Brewer / It was bred from the variety Saaz.
SAAZ-2018	Saaz	Czech Republic	Land variety. Saaz is one of the four original Noble hops and has a distinctive and classic aroma.
SAAZ-2019
SABRO-2018	Sabro	United States	Sabro brand HBC 438 was developed by the Hop Breeding Company and released in 2018. Sabro’s pedigree is the result of a unique cross pollination of YCR 123, a female hop var. neomexicanus.
SAPHIR-2016	Saphir	Germany	Hüll breeding material. Bred at the Hop Research Center in Hüll, the initial goal of its creators was to produce a more commercially viable alternative to Hallertauer Mittelfrüher.
SAPHIR-2018
SIMCOE-2017	Simcoe	United States	Open pollination. It has been referred to as “Cascade on steroids”.
SIMCOE-2018
SLADEK-2018	Sladek	Czech Republic	Cross between Saaz and Northern Brewer.
SPALTER SELECT-2018	Spalter Select	Germany	A cross of Spalt and Hallertau Mittelfrüher / Hüll breeding material.
STERLING-2018	Sterling	United States	Sterling was successfully bred to overcome Saaz’s susceptibility to mildew. Sterling’s heritage is complex too and is the result of a mix of Saaz, Cascade, Early Green, Brewer’s Gold and another, unknown variety.
STRISSELSPALT-2015	Strisselspalt	France	Related to German Spalt and/or Hersbrucker hops.
STYRIAN GOLD-2018	Styrian Gold	Slovenia	Bred from a Styrian Golding and a Slovenian wild male (Daughter of Savinski Golding).
SUMMER-2017	Summer	Australia	A descendant of Saaz / Open pollination.
SUMMIT-2018	Summit	United States	Its pedigree is decidedly complex, hailing from a combination of Nugget, Zeus and Lexus hops.
TETTNANG TETTNANGER-2018	Tettnang Tettnanger	Germany	Land variety. Though characteristically similar to Hallertau and genetically similar to Saaz.
TNT-2017	TNT	Germany	-
TOPAZ-2017	Topaz	Australia	The result of a mix between an Australian high-alpha variety and a UK male sourced from Wye College in England, Topaz is a unique blend of Australian and European flavors and aromas / Australian breeding material.
TRISKEL-2017	Triskel	France	It is a cultivar of the French hop Strisselspalt and English varietal, Yeoman / A cross between Strisselspalt and the male plant of the English hop variety Yeoman.
VIC SECRET-2019	Vic Secret	Australia	Australia alongside sister variety Topaz. Cross between an Australian high alpha variety and a male variety from the UK.
WARRIOR-2018	Warrior	United States	Its pedigree is a unknown to the public / Variety developed by Yakima Chief Ranches.
WILLAMETTE-2017	Willamette	United States	Willamette is a triploid aroma hop with its heritage being primarily derived from English variety Fuggle and Fuggle Tetraploid. It shares this same pedigree with its sister selection, Columbia./ Daughter of Fuggle.
WILLAMETTE-2018
YELLOW SUB-2018	Yellow Sub	Germany	-
ZEUS-2019	Zeus	United States	The current super high alpha varieties, which include the names Columbas, Tomahawk and Zeus have the same female parent as Nugget, making them at least half sisters to Nugget.
https://www.barthhaas.com/hops-and-products/hop-varieties-overview
https://www.hopfenforschung.de/en/hopresearchcenter-huell/
https://www.hops.com.au/hop-breeding-program/
